# Supplementary material for: Discovery of Novel Amino Acids (Analogues)-Substituted Thiophene[3,2-d]pyrimidine Derivatives as Potent HIV-1 Non-Nucleoside Reverse Transcriptase Inhibitors: Design, Synthesis, and Biological Evaluation
Source: Int J Mol Sci. 2024 Aug 20;25(16):9028. doi: 10.3390/ijms25169028 (PMC11354745; doi:10.3390/ijms25169028)
Supplement: Supplementary file 1 [file ijms-25-09028-s001.zip]

Archive with 1 entries (1 files):
- ijms-3124595-supplementary.pdf
